# Supplementary material for: Gamma Knife Radiosurgery for Indirect Dural Carotid–Cavernous Fistula: Long-Term Ophthalmological Outcome
Source: Life (Basel). 2022 Aug 1;12(8):1175. doi: 10.3390/life12081175 (PMC9410130; doi:10.3390/life12081175)
Supplement: Supplementary file 1 [file life-12-01175-s001.zip]

Archive with 1 entries (1 files):
- life-1756252-supplementary.pdf
